# Supplementary material for: Proof-of-Concept Study: Hyperspectral Imaging for Quantification of DKK-3 Expression in Oropharyngeal Carcinoma
Source: Bioengineering (Basel). 2025 Sep 12;12(9):971. doi: 10.3390/bioengineering12090971 (PMC12467325; doi:10.3390/bioengineering12090971)
Supplement: Supplementary file 1 [file bioengineering-12-00971-s001.zip]

Archive with 1 entries (1 files):
- bioengineering-3870558-supplementary.pdf
